# Supplementary material for: Tandem polymer solar cells: simulation and optimization through a multiscale scheme
Source: Beilstein J Nanotechnol. 2017 Jan 12;8:123–33. doi: 10.3762/bjnano.8.13 (PMC5238685; doi:10.3762/bjnano.8.13)
Supplement: File 2 — MATLAB code for the morphology generation process. [file Beilstein_J_Nanotechnol-08-123-s002.zip]

Archive with 1 entries (1 files):
- morphology_generation_code.m
